# Supplementary material for: Comparison of risk classification between EndoPredict and MammaPrint in ER-positive/HER2-negative primary invasive breast cancer
Source: PLoS One. 2017 Sep 8;12(9):e0183452. doi: 10.1371/journal.pone.0183452 (PMC5590847; doi:10.1371/journal.pone.0183452)
Supplement: S1 Table — (XLSX) [file pone.0183452.s001.xlsx]

## Sheet: todos datos
Nr	Age (yr)	Size (cm)	Histology	Tumor Grade	Nodal status	ER (%)	PgR (%)	Ki67 (%)	HER2	HER2-IHC	HER2-FISH	TargetPrint ER	TargetPrint PgR	TargetPrint HER2	MammaPrint	EP Score	EP Category	EPClin Score	EPClin Category
1	33	11	Ductal NOS	2	negative	100	100	6	0	2+	0	Positive	Positive	Negative	Low-risk	5.3	High-risk	2.8	Low-risk
2	67	20	Lobular	2	negative	100	100	12	0	0		Positive	Positive	Negative	High-risk	5.8	High-risk	3.3	Low-risk
3	64	40	Lobular	2	negative	100	60	6	0	0		Positive	Negative	Negative	Low-risk	3.8	Low-risk	2.8	Low-risk
4	67	13	Ductal NOS	3	micrometastasis	100	30	20	0	1+		Positive	Positive	Negative	High-risk	8.8	High-risk	4.4	High-risk
5	53	25	Lobular	2	negative	100	80	5	0	0		Positive	Positive	Negative	Low-risk	3.6	Low-risk	2.7	Low-risk
6	43	8	Ductal NOS	2	micrometastasis	85	90	6	0	0		Negative	Positive	Negative	Low-risk	3.2	Low-risk	2.5	Low-risk
7	49	20	Ductal NOS	2	negative	100	100	5	0	1+		Positive	Positive	Negative	High-risk	6	High-risk	3.7	High-risk
8	54	20	Ductal NOS	3	micrometastasis	100	100	25	0	1+		Positive	Negative	Negative	High-risk	11.8	High-risk	5.3	High-risk
9	45	15	Ductal NOS	1	micrometastasis	100	90	8	0	0		Positive	Positive	Negative	Low-risk	2.8	Low-risk	2.8	Low-risk
10	51	22	Lobular	2	micrometastasis	70	90	7	0	0		Positive	Positive	Negative	Low-risk	5.5	High-risk	3.9	High-risk
11	66	15	Ductal NOS	2	negative	100	40	10	0	0		Positive	Positive	Negative	Low-risk	6.4	High-risk	3.1	Low-risk
12	54	12	Ductal NOS	2	negative	100	100	10	0	1+		Positive	Positive	Negative	Low-risk	4.1	Low-risk	2.5	Low-risk
13	66	10	Ductal NOS	1	negative	100	100	5	0	0		Positive	Positive	Negative	Low-risk	0.5	Low-risk	1.1	Low-risk
14	67	18	Ductal NOS	2	negative	100	90	10	0	0		Positive	Positive	Negative	Low-risk	4.9	Low-risk	2.7	Low-risk
15	63	20	Ductal NOS	3	negative	95	0	15	0	0		Positive	Positive	Negative	Low-risk	8.5	High-risk	3.7	High-risk
16	61	32	Ductal NOS	3	negative	100	100	35	0	0		Positive	Negative	Negative	High-risk	8.1	High-risk	3.9	High-risk
17	56	6	Ductal NOS	3	negative	100	35		0	0		Positive	Positive	Negative	Low-risk	9.7	High-risk	3.7	High-risk
18	60	15	Ductal NOS	2	negative	100	40	12	0	0		Positive	Negative	Negative	Low-risk	2.5	Low-risk	2.7	Low-risk
19	53	17	Ductal NOS	2	negative	100	10		0	0		Positive	Positive	Negative	High-risk	4.4	Low-risk	2.6	Low-risk
20	68	24	Ductal NOS	2	negative	100	60	16	0	1+		Positive	Negative	Negative	High-risk	6.6	High-risk	3.5	High-risk
21	63	12	Ductal NOS	2	negative	100	80	10	0	0		Positive	Positive	Negative	Low-risk	3.8	Low-risk	2.4	Low-risk
22	57	20	Ductal NOS	1	negative	95	5	5	0	1+		Positive	Positive	Negative	Low-risk	3.5	Low-risk	2.3	Low-risk
23	65	10	Ductal NOS	1	micrometastasis	100	60	8	0	0		Positive	Positive	Negative	Low-risk	2.3	Low-risk	2.6	Low-risk
24	61	12	Ductal NOS	2	negative	95	0	20	0	1+		Positive	Positive	Negative	High-risk	7.6	High-risk	3.5	High-risk
25	42	22	Ductal NOS	1	negative	100	100	8	0	0		Positive	Positive	Negative	Low-risk	6.4	High-risk	3.5	High-risk
26	67	19	Ductal NOS	3	negative	100	20	32	0	0		Positive	Negative	Negative	High-risk	5.2	High-risk	2.8	Low-risk
27	48	15	Ductal NOS	1	negative	100	100	15	0	0		Positive	Positive	Negative	Low-risk	5.2	High-risk	2.8	Low-risk
28	60	6	Ductal NOS	3	negative	100	60	30	0	0		Positive	Positive	Negative	High-risk	12.2	High-risk	4.4	High-risk
29	38	14	Ductal NOS	2	micrometastasis	100	100	10	0	1+		Positive	Positive	Negative	Low-risk	6	High-risk	3.7	High-risk
30	63	18	Ductal NOS	2	negative	100	100	5	0	0		Positive	Positive	Negative	Low-risk	2.9	Low-risk	2.3	Low-risk
31	51	10	Ductal NOS	3	negative	100	80	8	0	0		Positive	Positive	Negative	High-risk	9.2	High-risk	3.6	High-risk
32	48	30	Lobular	2	negative	90	100	3	0	0		Positive	Positive	Negative	High-risk	7.3	High-risk	3.7	High-risk
33	65	16	Ductal NOS	1	negative	100	100	25	0	0		Positive	Positive	Negative	High-risk	7.5	High-risk	3.4	High-risk
34	63	18	Ductal NOS	2	negative	100	70	25	0	1+		Positive	Positive	Negative	High-risk	8.1	High-risk	3.6	High-risk
35	59	8	Ductal NOS	3	negative	100	70	35	0	0		Positive	Positive	Negative	High-risk	4.4	Low-risk	2.2	Low-risk
36	46	10	Lobular	2	negative	90	90	25	0	0		Positive	Positive	Negative	High-risk	4.7	Low-risk	2.3	Low-risk
37	53	25	Ductal NOS	2	negative	100	100	20	0	1+		Positive	Positive	Negative	High-risk	6.1	High-risk	3.4	High-risk
38	56	10	Ductal NOS	2	negative	100	40	20	0	0		Positive	Negative	Positive	High-risk	8.5	High-risk	3.4	High-risk
39	52	12	Ductal NOS	1	micrometastases	100	100	20	0	0		Positive	Positive	Negative	High-risk	6.5	High-risk	3.8	High-risk
40	65	28	Ductal NOS	3	negative	100	70	25	0	2+	0	Positive	Negative	Negative	High-risk	10.5	High-risk	4.6	High-risk
